# Supplementary material for: Water-assisted and protein-initiated fast and controlled ring-opening polymerization of proline N-carboxyanhydride
Source: Natl Sci Rev. 2022 Feb 24;9(8):nwac033. doi: 10.1093/nsr/nwac033 (PMC9438472; doi:10.1093/nsr/nwac033)
Supplement: nwac033_Supplemental_File [file nwac033_supplemental_file.zip]

Archive with 2 entries (2 files):
- SI_video_v2 37M.mp4
- Supporting_Information.docx
